# Supplementary material for: Lipid Analysis of the 6-Hydroxydopamine-Treated SH-SY5Y Cell Model for Parkinson’s Disease
Source: Mol Neurobiol. 2019 Sep 6;57(2):848–59. doi: 10.1007/s12035-019-01733-3 (PMC7031185; doi:10.1007/s12035-019-01733-3)
Supplement: Supplementary file 3 — Lipidomic analysis of SH-SY5Y cells treated with 0 μM, 12.5 μM and 25 μM 6-OHDA for 12 and 24 h. List of all lipids detected together with their percentages of abundance and summary statistics on annotated lipids. (XLSX 63 kb) [file 12035_2019_1733_MOESM3_ESM.xlsx]

## Sheet: Hoja1
Lipidomic profile of a cell model for Parkinson’s disease
Molecular Neurobiology
Xicoy H, Brouwers JF, Kalnytska O, Wieringa B, Martens GJM*
*Dept. Molecular Animal Physiology, Donders Institute for Brain, Cognition and Behaviour, Donders Centre for Neuroscience, Faculty of Science - G.martens@ncmls.ru.nl
	12 hours														24 hours
	Control	Control	Control	Control	12,5μM	12,5μM	12,5μM	12,5μM	adj. p-value	25μM	25μM	25μM	25μM	adj. p-value	Control	Control	Control	Control	12,5μM	12,5μM	12,5μM	12,5μM	adj. p-value	25μM	25μM	25μM	25μM	adj. p-value
PC 28:0_678.6/172.2	0.0445	0.0433	0.0339	0.0357	0.0369	0.0366	0.0302	0.0318	0.9936	0.0328	0.0339	0.0309	0.033	0.9905	0.0538	0.0606	0.0476	0.0542	0.0379	0.0446	0.035	0.0385	0.9523	0.0257	0.0295	0.0188	0.0245	0.8315
PC 30:0_706.6/168.5	0.66	0.647	0.585	0.5961	0.5888	0.5891	0.4922	0.5108	0.3218	0.5357	0.5535	0.5059	0.5264	0.2077	0.7626	0.8873	0.7412	0.7973	0.6198	0.6818	0.597	0.647	0.0111	0.5165	0.5697	0.4358	0.4759	<0,0001
PC 30:1_704.6/166.3	0.1681	0.1664	0.1652	0.1594	0.1501	0.1517	0.1311	0.1286	0.8828	0.1361	0.1407	0.1287	0.1266	0.8112	0.1883	0.1917	0.1848	0.1808	0.1349	0.1542	0.1399	0.1391	0.6633	0.1146	0.1104	0.0946	0.1004	0.2752
PC 32:0_734.6/165.2	1.6828	1.617	1.5756	1.5488	1.3197	1.3527	1.1811	1.2024	<0,0001	1.1807	1.2588	1.2012	1.1644	<0,0001	2.16	2.2937	2.0857	2.2294	1.431	1.5389	1.4167	1.4534	<0,0001	1.4442	1.397	1.4581	1.5131	<0,0001
PC 32:1_732.6/163.6	1.9444	1.9994	2.0919	2.0386	1.8773	1.9169	1.8924	1.9264	0.0912	1.9219	1.8672	1.8786	1.8187	0.0239	2.1956	2.1442	2.2625	2.2595	1.9712	2.0398	1.9817	1.9364	0.0001	2.01	1.9136	1.9951	2.0372	0.0002
PC 32:2_730.6/161.3	0.4123	0.4125	0.451	0.452	0.3482	0.3754	0.3772	0.3626	0.4246	0.359	0.3692	0.3838	0.3705	0.4752	0.4785	0.4824	0.5217	0.5054	0.3684	0.3721	0.4142	0.3791	0.0927	0.321	0.302	0.2867	0.286	0.0014
PC 32:3_728.6/160.2	0.0536	0.0528	0.0447	0.0523	0.0394	0.043	0.0364	0.0312	0.963	0.0319	0.0345	0.0316	0.0355	0.9377	0.0647	0.0649	0.0719	0.0669	0.0391	0.0438	0.0438	0.0389	0.8682	0.0284	0.029	0.0834	0.0952	0.9859
PC 34:0_762.6/161.7	0.6716	0.6821	0.6358	0.7445	0.5637	0.5902	0.5601	0.6015	0.1348	0.5277	0.5909	0.5674	0.5979	0.1013	0.7927	0.6959	0.8228	0.7951	0.7025	0.6833	0.7171	0.6834	0.2863	0.8067	0.7276	0.8882	0.9882	0.3206
PC 34:1_760.7/161.5	9.1961	9.5274	10.2992	10.0938	8.9893	9.4366	9.9615	10.129	0.0207	9.8732	9.5943	10.1549	9.9894	0.0654	9.5013	9.6013	10.176	10.1818	9.8264	9.7927	10.7596	10.3716	<0,0001	11.3551	10.5217	11.3765	11.8191	<0,0001
PC 34:2_758.7/159.8	1.6996	1.6846	1.7679	1.773	1.5856	1.6449	1.6715	1.7154	0.3207	1.6482	1.6028	1.6892	1.6912	0.3524	1.7684	1.7378	1.8612	1.7653	1.6302	1.6058	1.7434	1.624	0.043	1.7145	1.5734	1.6522	1.7268	0.0829
PC 34:3_756.6/157.8	0.2637	0.2727	0.2504	0.2531	0.2347	0.2192	0.2208	0.221	0.7647	0.2172	0.217	0.2402	0.2089	0.7302	0.29	0.2914	0.2866	0.2985	0.2191	0.2475	0.2287	0.2219	0.4566	0.1933	0.1824	0.1749	0.1532	0.0855
PC 34:4_754.6/158.2	0.047	0.0498	0.0669	0.0842	0.0431	0.0448	0.0377	0.027	0.8879	0.0448	0.0406	0.0451	0.0358	0.9162	0.0477	0.0472	0.0475	0.0794	0.0373	0.0391	0.0454	0.025	0.9271	0.0233	0.0281	0.098	0.1125	0.9785
PC 36:0_790.6/158.3	0.0899	0.1015	0.1017	0.0934	0.0863	0.0906	0.1083	0.1009	>0,9999	0.0987	0.1007	0.0946	0.0994	0.9994	0.0825	0.0829	0.1034	0.0965	0.096	0.0819	0.095	0.0878	0.9997	0.1028	0.0933	0.1149	0.1141	0.9529
PC 36:1_788.7/158.1	3.008	3.1679	3.1931	3.2338	3.1712	3.2521	3.2621	3.4107	0.0667	3.5016	3.3284	3.2872	3.3159	0.0009	2.9353	2.8824	2.9292	2.8633	3.0328	2.9994	2.9526	2.9646	0.2487	3.2404	3.1397	3.0581	3.2794	<0,0001
PC 36:2_786.7/157.7	3.5984	3.7179	3.6143	3.6678	3.7003	3.7701	3.6861	3.8607	0.1345	3.8618	3.8452	3.7558	3.7109	0.0276	3.6978	3.7005	3.559	3.6222	3.8717	3.944	3.8017	3.9035	0.0001	4.1674	4.0591	3.9517	4.1529	<0,0001
PC 36:3_784.7/156.8	0.7398	0.7539	0.7585	0.7595	0.7622	0.8059	0.7371	0.7716	0.9457	0.7926	0.7823	0.751	0.7272	0.9776	0.7113	0.6995	0.6712	0.6793	0.7214	0.7372	0.6714	0.6346	0.9999	0.7485	0.7043	0.7912	0.7987	0.3738
PC 36:4_782.7/154.9	0.6013	0.6407	0.6258	0.6157	0.6686	0.6802	0.6202	0.6131	0.8806	0.6733	0.6803	0.6065	0.5891	0.9447	0.5393	0.527	0.4982	0.5193	0.5939	0.5684	0.5003	0.4375	0.9964	0.5966	0.5432	0.6493	0.6793	0.1733
PC 36:5_780.7/154.6	0.1359	0.1523	0.147	0.1515	0.1451	0.1501	0.1371	0.1345	0.9947	0.148	0.1452	0.129	0.1233	0.9778	0.1355	0.1195	0.1266	0.1207	0.1234	0.1226	0.1129	0.0994	0.9741	0.1282	0.108	0.1746	0.1642	0.9313
PC 38:0_818.6/148.5	0.4337	0.4346	0.4165	0.4159	0.4656	0.4783	0.4363	0.4539	0.7942	0.4954	0.5208	0.4301	0.4304	0.6738	0.4012	0.4024	0.3584	0.3616	0.4161	0.4216	0.3701	0.4016	0.9059	0.4139	0.4212	0.3704	0.4014	0.911
PC 38:1_816.7/147.1	0.1904	0.2038	0.2133	0.1948	0.205	0.2168	0.2001	0.2091	0.9891	0.2203	0.2224	0.1953	0.1908	0.9907	0.1798	0.1931	0.1877	0.1832	0.1877	0.1835	0.1815	0.1906	>0,9999	0.1904	0.1822	0.1802	0.2021	0.9983
PC 38:2_814.7/155	0.28	0.2782	0.2624	0.2752	0.2966	0.2987	0.2899	0.2945	0.9117	0.3035	0.3019	0.2878	0.2682	0.9449	0.2668	0.2721	0.2563	0.2733	0.3094	0.3042	0.2902	0.2853	0.8241	0.3169	0.3208	0.3147	0.3405	0.5259
PC 38:3_812.7/153.1	0.5272	0.5564	0.536	0.5285	0.6046	0.6118	0.5665	0.5765	0.5708	0.6169	0.6395	0.5508	0.5492	0.5795	0.501	0.5098	0.4674	0.4634	0.6078	0.5662	0.5308	0.5169	0.377	0.6091	0.6196	0.6242	0.6721	0.0232
PC 38:4_810.4/159.4	0.0332	0.0126	0.0493	0.0194	0.0266	0.0084	0.0338	0.0468	>0,9999	0.0146	0.0196	0.0285	0.0472	0.9997	0.0158	0.0225	0.0407	0.0361	0.0156	0.018	0.0334	0.0303	0.9957	0.0516	0.017	0.0439	0.0558	0.9625
PC 38:4_810.7/152.4	1.0365	1.1195	1.0755	1.0428	1.1716	1.1981	1.1136	1.1195	0.277	1.1808	1.2117	1.0654	1.0345	0.5513	0.9562	0.9266	0.8763	0.8541	1.1282	1.1018	0.9674	0.8683	0.0943	1.1944	1.0782	1.2284	1.2789	<0,0001
PC 38:5_808.6/152.4	0.6835	0.7381	0.7456	0.7648	0.7753	0.7839	0.7225	0.7243	0.9305	0.7827	0.7698	0.6868	0.6838	0.999	0.6268	0.6041	0.6019	0.5718	0.6665	0.6742	0.6218	0.5201	0.9214	0.7203	0.6221	0.7942	0.8245	0.0318
PC 38:6_806.6/153	0.5522	0.5536	0.5147	0.532	0.5037	0.5378	0.4901	0.49	0.8008	0.5359	0.5311	0.4831	0.4762	0.8132	0.5219	0.5411	0.4747	0.4885	0.5017	0.5029	0.442	0.4449	0.7864	0.4598	0.4394	0.4593	0.4668	0.5942
PC 40:1_844.7/146.8	0.0184	0.0187	0.0431	0.0253	0.02	0.0258	0.0413	0.0332	0.9971	0.0251	0.0249	0.0402	0.0331	0.9958	0.018	0.0245	0.0416	0.0351	0.0241	0.0182	0.0316	0.0292	0.9965	0.0292	0.0219	0.0516	0.0401	0.9925
PC 40:2_842.7/150.5	0.0198	0.0187	0.0359	0.0271	0.0006	0.0173	0.0341	0.0308	0.9954	0.0221	0.0168	0.036	0.0248	>0,9999	0.005	0.0197	0.0348	0.0295	0.0165	0.0179	0.0362	0.0307	0.998	0.0302	0.024	0.0496	0.0571	0.9327
PC 40:3_840.7/150.8	0.0789	0.08	0.0976	0.088	0.0862	0.0867	0.0955	0.1048	0.9891	0.0896	0.0904	0.1008	0.0869	0.9929	0.0734	0.0754	0.0989	0.0828	0.0832	0.0808	0.0942	0.0894	0.996	0.0909	0.0874	0.1215	0.1344	0.8661
PC 40:4_838.5/162.3	0.0092	0.008	0.0294	0.0421	0.0056	0.0082	0.072	0.0642	0.9517	0.0126	0.0084	0.057	0.0314	0.9943	0.0081	0.0069	0.063	0.0301	0.0086	0.0046	0.0528	0.0356	0.9994	0.0279	0.0129	0.1607	0.167	0.427
PC 40:4_838.6/151.1	0.2318	0.2322	0.2378	0.2303	0.247	0.2577	0.2392	0.2387	0.9669	0.2664	0.2622	0.2337	0.2387	0.9394	0.2065	0.2156	0.2159	0.2084	0.228	0.2341	0.2131	0.2195	0.9689	0.2506	0.2261	0.2428	0.2682	0.7681
PC 40:5_836.7/150.9	0.2894	0.2906	0.2984	0.28	0.3023	0.306	0.2959	0.3071	0.9637	0.3233	0.3305	0.2951	0.2709	0.9515	0.256	0.2664	0.2521	0.2662	0.2806	0.2969	0.2713	0.2562	0.9457	0.2925	0.2795	0.3123	0.3321	0.6687
PC 40:6_834.6/150.2	0.4928	0.5142	0.5015	0.473	0.4944	0.5141	0.4664	0.4891	0.996	0.5011	0.515	0.4716	0.4631	0.9876	0.4554	0.4875	0.4243	0.4336	0.5038	0.5182	0.4515	0.4468	0.827	0.4789	0.48	0.4734	0.5362	0.6922
PC 40:7_832.6/150	0.4728	0.4888	0.4958	0.4487	0.4159	0.4412	0.4025	0.4131	0.5079	0.419	0.4178	0.4013	0.3939	0.3999	0.4143	0.431	0.4163	0.4135	0.376	0.39	0.3675	0.339	0.5892	0.3474	0.3333	0.3914	0.4217	0.6521
PC 42:10_854.6/147.1	0.0429	0.0494	0.0805	0.0693	0.036	0.041	0.0552	0.0581	0.9652	0.0388	0.0356	0.0586	0.0438	0.9453	0.0398	0.0376	0.0634	0.0545	0.0325	0.0316	0.0489	0.0423	0.9786	0.0369	0.0318	0.0682	0.0724	0.9974
PC 42:2_870.6/148.7	0.0159	0.0128	0.0284	0.0248	0.0111	0.014	0.0251	0.0278	0.9998	0.0139	0.0144	0.0224	0.0218	0.9988	0.0139	0.0122	0.0301	0.0216	0.0138	0.012	0.0219	0.0218	0.9991	0.0203	0.0161	0.0379	0.036	0.9858
PC 42:4_866.7/157.1	0.0139	0.0162	0.0418	0.0266	0.0154	0.0143	0.0368	0.0348	>0,9999	0.0165	0.0161	0.0456	0.0252	0.9997	0.0128	0.0167	0.0405	0.0242	0.0159	0.0148	0.0323	0.0224	0.999	0.0245	0.0152	0.0851	0.0861	0.8341
PC 42:5_864.7/149.3	0.0212	0.0245	0.0406	0.0182	0.0211	0.0233	0.0353	0.0357	0.9985	0.0236	0.0228	0.0182	0.0193	0.9944	0.0194	0.0217	0.0183	0.0229	0.0213	0.0229	0.0325	0.0155	0.9986	0.0505	0.0256	0.0751	0.0884	0.7228
PC 42:6_862.7/148.7	0.0347	0.0363	0.039	0.0389	0.0362	0.0371	0.041	0.0415	0.9994	0.0344	0.0364	0.0443	0.0344	>0,9999	0.0369	0.0356	0.0441	0.0388	0.0374	0.0373	0.0429	0.0378	>0,9999	0.0425	0.0385	0.0586	0.0757	0.9527
PC 42:7_860.7/147.9	0.0489	0.0525	0.0585	0.0545	0.0502	0.0531	0.0561	0.059	0.9998	0.048	0.0477	0.0538	0.0526	0.998	0.0481	0.0476	0.0577	0.0548	0.0515	0.0496	0.0572	0.0533	0.9998	0.0537	0.0502	0.0826	0.0802	0.9548
PC 42:8_858.6/147.7	0.0315	0.0373	0.0547	0.0446	0.0329	0.0369	0.0483	0.0444	0.9996	0.0335	0.0349	0.0443	0.0381	0.996	0.0315	0.03	0.0465	0.0376	0.0287	0.0301	0.0378	0.0337	0.9968	0.0387	0.0311	0.0643	0.0711	0.9532
PC 42:9_856.6/147.6	0.0466	0.0537	0.0793	0.074	0.0451	0.0472	0.0618	0.059	0.9785	0.0416	0.0387	0.0633	0.0511	0.9553	0.0392	0.0373	0.0656	0.0518	0.0331	0.0306	0.0561	0.0454	0.9889	0.0425	0.0309	0.0865	0.0915	0.9563
PC 44:6_890.6/152.3	0.0073	0.0043	0.0206	0.0108	0.0035	0.0053	0.0145	0.018	>0,9999	0.0073	0.0056	0.0199	0.0117	>0,9999	0.0073	0.0047	0.019	0.0107	0.0061	0.0055	0.0129	0.0142	0.9999	0.0133	0.0092	0.03	0.0309	0.9767
PC 44:7_888.6/152.1	0.0113	0.0106	0.0349	0.0297	0.009	0.0118	0.0367	0.0332	0.9997	0.0123	0.0097	0.0319	0.0216	0.9984	0.0134	0.0109	0.0318	0.027	0.0113	0.0098	0.0314	0.0253	0.9996	0.0267	0.0165	0.0432	0.0401	0.9749
PC 44:8_886.6/152.1	0.01	0.018	0.0387	0.0337	0.0136	0.01	0.0359	0.0215	0.995	0.0189	0.0166	0.0345	0.03	>0,9999	0.0178	0.0167	0.0333	0.0258	0.0148	0.0117	0.0302	0.024	0.9977	0.0268	0.0181	0.0441	0.0547	0.9666
PC 44:9_884.6/145.6	0.0213	0.0162	0.0336	0.0339	0.0139	0.0158	0.0302	0.0229	0.9935	0.0135	0.0138	0.0271	0.027	0.9927	0.0139	0.0141	0.0366	0.033	0.0128	0.0126	0.0284	0.0164	0.9899	0.0252	0.0123	0.0316	0.0418	0.9976
PC A32:0_720.7/167.1	0.2244	0.2298	0.2132	0.2132	0.2016	0.2028	0.1807	0.1856	0.8542	0.1939	0.2103	0.1837	0.182	0.8523	0.2391	0.2691	0.2309	0.2527	0.1992	0.2189	0.1813	0.201	0.6222	0.1964	0.1965	0.1802	0.2006	0.5439
PC A32:1_718.7/164.3	0.1968	0.2112	0.2131	0.2112	0.207	0.2116	0.2102	0.2199	0.9965	0.2362	0.2139	0.2097	0.2034	0.9874	0.1995	0.2125	0.2082	0.2091	0.1995	0.1948	0.2009	0.206	0.9894	0.208	0.1949	0.2078	0.2004	0.9955
PC A34:0_748.7/163.8	0.176	0.2064	0.1936	0.1928	0.1767	0.1846	0.1686	0.1759	0.949	0.1786	0.1709	0.1694	0.174	0.927	0.2065	0.2226	0.2091	0.2067	0.1766	0.1853	0.177	0.1891	0.8336	0.1693	0.1781	0.1973	0.1861	0.8407
PC A34:1_746.7/163.2	0.9943	1.0355	1.0569	1.0215	1.0215	0.982	0.9973	1.0344	0.9323	1.0184	1.0173	1.0093	1.0081	0.9607	0.9462	0.9956	0.9872	1.0416	0.9336	0.949	0.965	1.017	0.8606	1.0508	0.9858	1.0012	1.0653	0.7924
PC A34:2_744.7/158.3	0.295	0.3096	0.3267	0.3079	0.293	0.3028	0.3151	0.3218	0.9994	0.3362	0.3251	0.3176	0.3207	0.953	0.2963	0.2893	0.295	0.2972	0.2868	0.2905	0.281	0.2927	0.9903	0.3049	0.2901	0.2931	0.303	0.9976
PC A34:6_736.6/165.3	0.017	0.0258	0.0146	0.0157	0.0149	0.0197	0.0094	0.0169	0.998	0.0095	0.0129	0.0129	0.0199	0.9958	0.0252	0.0366	0.0253	0.038	0.0123	0.0189	0.0262	0.0225	0.9727	0.014	0.0149	0.0283	0.023	0.9731
PC A36:1_774.6/160	0.4999	0.5168	0.5449	0.5374	0.4884	0.5196	0.5459	0.5487	0.9998	0.557	0.5427	0.5558	0.5405	0.8841	0.4986	0.502	0.5047	0.5093	0.5193	0.4989	0.5512	0.5573	0.8457	0.5811	0.5685	0.5758	0.6377	0.2316
PC A36:2_772.7/158.3	0.6093	0.6406	0.6262	0.6157	0.6355	0.6627	0.6345	0.6404	0.9168	0.6803	0.6973	0.627	0.6212	0.7926	0.6039	0.6258	0.5587	0.5808	0.6087	0.6157	0.5873	0.5926	0.9835	0.6451	0.6409	0.6008	0.6283	0.7552
PC A36:3_770.7/154.6	0.3387	0.3404	0.3194	0.3238	0.3481	0.3686	0.3333	0.3378	0.945	0.3668	0.3661	0.3224	0.3345	0.9417	0.3002	0.3065	0.2765	0.3025	0.3108	0.3276	0.2768	0.3091	0.98	0.307	0.3145	0.3023	0.3006	0.9799
PC A36:4_768.7/156.1	0.1736	0.1873	0.1854	0.1804	0.1957	0.1961	0.1963	0.2018	0.9487	0.2276	0.2075	0.1952	0.1901	0.8914	0.1525	0.1477	0.1391	0.142	0.1633	0.1669	0.1631	0.1588	0.9347	0.1913	0.1915	0.1876	0.2026	0.6213
PC A36:5_766.7/151.5	0.0822	0.0865	0.0913	0.0873	0.1025	0.0937	0.0885	0.0953	0.986	0.0998	0.11	0.0902	0.0871	0.9792	0.0705	0.0709	0.0674	0.0699	0.0797	0.0806	0.0678	0.0657	0.9969	0.0833	0.081	0.0941	0.0903	0.9361
PC A38:0_804.6/152	0.0891	0.0917	0.1022	0.0945	0.0851	0.0886	0.0805	0.0905	0.9858	0.0866	0.0861	0.0912	0.0811	0.9861	0.0884	0.0857	0.096	0.0908	0.0733	0.0772	0.081	0.0797	0.9673	0.0732	0.0694	0.0993	0.1087	0.9986
PC A38:2_800.7/156.4	0.1369	0.1374	0.1454	0.1336	0.1409	0.1442	0.1329	0.1403	0.9997	0.1456	0.1481	0.1394	0.1401	0.9947	0.1229	0.1317	0.1307	0.1254	0.1437	0.1402	0.136	0.1388	0.9693	0.1508	0.1507	0.1478	0.1548	0.8896
PC A38:3_798.7/154.3	0.1518	0.1664	0.1432	0.1578	0.1631	0.1658	0.1589	0.1619	0.9878	0.171	0.1761	0.1513	0.1539	0.9856	0.1316	0.1466	0.1435	0.1347	0.1418	0.148	0.1429	0.1466	0.9929	0.1646	0.1682	0.1588	0.1698	0.863
PC A38:4_796.7/153.1	0.4302	0.4506	0.4496	0.4344	0.4846	0.5021	0.4641	0.48	0.703	0.5259	0.5136	0.4604	0.4356	0.6892	0.3907	0.3723	0.3508	0.3573	0.404	0.4304	0.3715	0.3691	0.8656	0.4437	0.417	0.4259	0.464	0.3784
PC A38:5_794.7/150.3	0.6814	0.7491	0.7455	0.7087	0.8106	0.8118	0.7252	0.7747	0.4963	0.872	0.8392	0.6984	0.6974	0.5393	0.6647	0.5987	0.5732	0.5696	0.6746	0.6746	0.5746	0.5497	0.9408	0.7052	0.6503	0.7008	0.7307	0.1788
PC A38:6_792.7/149.1	0.3991	0.4097	0.4068	0.4082	0.419	0.4294	0.432	0.4621	0.8325	0.4851	0.4676	0.4121	0.4196	0.7186	0.3548	0.3754	0.3431	0.3377	0.3689	0.3853	0.3548	0.3659	0.9464	0.427	0.405	0.3933	0.416	0.5092
PC A40:1_830.6/150.2	0.0479	0.0508	0.0803	0.0732	0.0402	0.0462	0.0669	0.0652	0.9851	0.0398	0.0384	0.0631	0.0526	0.9561	0.0369	0.0361	0.0645	0.0486	0.0318	0.0335	0.0568	0.0452	0.9952	0.0437	0.034	0.1038	0.1103	0.8613
PC A40:2_828.6/152.7	0.0187	0.0141	0.037	0.0344	0.017	0.017	0.0303	0.0271	0.9979	0.0154	0.018	0.0338	0.0201	0.9962	0.017	0.0159	0.0364	0.0262	0.0154	0.0086	0.0235	0.0225	0.9912	0.0192	0.0142	0.0535	0.0573	0.9684
PC A40:3_826.7/152.3	0.0486	0.0394	0.0522	0.0507	0.0518	0.0542	0.0599	0.0574	0.9862	0.0524	0.0542	0.0565	0.052	0.9923	0.0415	0.0459	0.0495	0.0449	0.0456	0.0483	0.0472	0.0452	0.9997	0.0519	0.0502	0.0757	0.09	0.9054
PC A40:4_824.7/151.9	0.1922	0.1969	0.2007	0.1797	0.2046	0.206	0.1839	0.202	0.9904	0.2242	0.2083	0.1948	0.182	0.9792	0.1591	0.1619	0.1621	0.1598	0.1649	0.1747	0.1643	0.1605	0.9938	0.1727	0.1776	0.1936	0.1973	0.8786
PC A40:5_822.7/150.1	0.2752	0.2883	0.291	0.2681	0.3007	0.302	0.2758	0.2967	0.9641	0.3291	0.3127	0.2779	0.2715	0.9399	0.2477	0.2375	0.2252	0.2268	0.2578	0.2516	0.2352	0.2234	0.9872	0.2553	0.254	0.2592	0.2678	0.8768
PC A40:6_820.7/149.7	0.3107	0.336	0.3219	0.3067	0.3392	0.3441	0.3134	0.3368	0.9563	0.3568	0.3619	0.3282	0.3167	0.9028	0.2738	0.2857	0.259	0.2584	0.2994	0.3104	0.2739	0.2888	0.8847	0.2988	0.3066	0.2812	0.2983	0.8558
PC A42:6_848.7/149.1	0.0341	0.0369	0.0526	0.0457	0.036	0.0378	0.0472	0.0481	>0,9999	0.0361	0.0374	0.0451	0.0424	0.9991	0.0331	0.0347	0.0459	0.0419	0.0303	0.0332	0.0419	0.0395	0.9985	0.0347	0.0334	0.0652	0.072	0.9673
PC A42:7_846.7/147.8	0.0384	0.0402	0.0515	0.046	0.0422	0.0421	0.0483	0.0495	0.9995	0.0422	0.0452	0.0485	0.0426	>0,9999	0.0364	0.038	0.0469	0.0404	0.0359	0.0372	0.0433	0.041	0.9997	0.039	0.0377	0.0662	0.0783	0.9533
PC A44:8_872.6/149.4	0.0165	0.0125	0.0395	0.0309	0.0139	0.0146	0.0344	0.0349	>0,9999	0.0159	0.0152	0.0339	0.0272	0.9993	0.0162	0.0138	0.0337	0.0275	0.0127	0.0109	0.0319	0.0259	0.9987	0.0263	0.0181	0.0487	0.0484	0.9664
PE 32:0_690.6/107.7	0.0345	0.0323	0.03	0.0314	0.0253	0.0237	0.0191	0.0264	0.9851	0.022	0.023	0.0235	0.0226	0.9819	0.0451	0.0479	0.0412	0.0446	0.0265	0.0308	0.0277	0.0281	0.9435	0.0261	0.0199	0.0332	0.0355	0.9461
PE 32:1_688.6/107.4	0.0878	0.0747	0.0734	0.0743	0.0774	0.0632	0.0583	0.058	0.9632	0.0531	0.0637	0.0645	0.0567	0.9337	0.0825	0.0868	0.0762	0.0808	0.054	0.1178	0.0587	0.0653	0.9875	0.0522	0.0506	0.0495	0.051	0.8178
PE 34:0_718.6/107.1	0.0765	0.0671	0.0723	0.0649	0.0609	0.0582	0.0605	0.0554	0.9727	0.0577	0.0323	0.0609	0.0518	0.923	0.0812	0.0667	0.0681	0.0706	0.065	0.0608	0.0639	0.0025	0.8874	0.0852	0.0765	0.0816	0.0959	0.9633
PE 34:1_716.6/107	0.6194	0.5306	0.557	0.5518	0.493	0.4996	0.4519	0.4462	0.2053	0.4567	0.4759	0.4428	0.45	0.1181	0.6668	0.5906	0.575	0.5615	0.4746	0.4717	0.5018	0.4856	0.0875	0.4955	0.4675	0.4949	0.523	0.1357
PE 34:2_714.6/106.5	0.1395	0.1127	0.1173	0.1118	0.1031	0.1054	0.089	0.0941	0.8999	0.0948	0.0898	0.0877	0.0931	0.8395	0.1313	0.1174	0.1183	0.1227	0.0967	0.0977	0.0975	0.0965	0.8718	0.0936	0.0912	0.0837	0.0898	0.7954
PE 36:0_746.6/104.9	0.3248	0.2788	0.293	0.2752	0.2871	0.265	0.2871	0.2599	0.9328	0.2756	0.2773	0.2811	0.2874	0.9671	0.3206	0.323	0.3106	0.3096	0.3113	0.3019	0.3032	0.3293	0.9955	0.3259	0.3244	0.3032	0.3129	>0,9999
PE 36:1_744.6/106.4	1.1976	1.0255	1.0759	1.0252	1.0639	1.0683	1.0429	1.0666	0.9145	1.0948	1.0753	1.0585	1.0706	0.9918	1.1466	1.0584	1.049	1.053	1.02	0.9943	1.0254	1.0848	0.6485	1.1234	1.0744	1.087	1.1886	0.6961
PE 36:2_742.7/106.3	0.505	0.4438	0.4576	0.4477	0.4269	0.4194	0.3866	0.3748	0.4722	0.3645	0.3629	0.3702	0.3821	0.1953	0.5406	0.4801	0.4701	0.4512	0.4331	0.4073	0.4279	0.4054	0.4065	0.4563	0.4027	0.4188	0.4411	0.5295
PE 36:4_738.7/105.1	0.0638	0.0386	0.0586	0.0584	0.0499	0.0507	0.0527	0.0448	0.994	0.0565	0.0419	0.0444	0.0534	0.9929	0.0685	0.0541	0.0489	0.0563	0.0506	0.0342	0.0529	0.04	0.9666	0.0298	0.0479	0.0542	0.0566	0.9793
PE 38:0_774.6/102.9	0.6881	0.6217	0.6958	0.6355	0.6262	0.6441	0.6802	0.6315	0.955	0.6461	0.6718	0.6456	0.673	0.9997	0.6553	0.6425	0.6229	0.6449	0.6647	0.6863	0.66	0.6819	0.8065	0.6978	0.6643	0.6635	0.7095	0.687
PE 38:1_772.6/103.1	0.2945	0.2604	0.2777	0.2482	0.2651	0.2635	0.273	0.2538	0.9915	0.2659	0.2637	0.2682	0.2704	0.9979	0.2863	0.2866	0.2715	0.2757	0.2907	0.2799	0.2894	0.2859	0.991	0.3053	0.2872	0.2906	0.3158	0.9199
PE 38:2_770.6/105.8	0.0766	0.0716	0.074	0.0783	0.0678	0.0749	0.0751	0.0683	0.9972	0.0667	0.0704	0.0657	0.0723	0.9915	0.0771	0.0697	0.0733	0.0726	0.0757	0.0738	0.0816	0.0772	0.9967	0.0813	0.0762	0.1036	0.0856	0.9614
PE 38:3_768.6/105.1	0.2333	0.2255	0.2362	0.2429	0.2285	0.2381	0.2281	0.2308	0.998	0.2359	0.24	0.2237	0.241	>0,9999	0.2482	0.2202	0.2418	0.2277	0.2435	0.2325	0.2475	0.2284	0.9974	0.2432	0.2471	0.2422	0.2623	0.9572
PE 38:4_766.6/104.8	0.4898	0.4611	0.4823	0.4729	0.4515	0.4693	0.4502	0.4352	0.8776	0.4515	0.4581	0.4371	0.4557	0.8689	0.5181	0.4766	0.4749	0.4629	0.473	0.475	0.4893	0.4423	0.9629	0.4864	0.4485	0.4869	0.5337	0.9929
PE 38:5_764.6/104.8	0.1674	0.146	0.1742	0.1625	0.1487	0.1386	0.1305	0.1277	0.8668	0.1313	0.1285	0.1378	0.1396	0.8469	0.1761	0.1678	0.1646	0.155	0.1435	0.1427	0.1404	0.1389	0.8793	0.1436	0.1325	0.153	0.1552	0.9191
PE 38:6_762.5/104.8	0.0509	0.0633	0.0809	0.0402	0.064	0.0472	0.0586	0.0673	>0,9999	0.065	0.059	0.0492	0.0404	0.9938	0.0678	0.0514	0.0303	0.0437	0.0421	0.047	0.0658	0.0583	0.9946	0.0433	0.0663	0.0794	0.0713	0.9411
PE 40:0_802.7/102.2	0.0288	0.0369	0.0446	0.0456	0.0519	0.0435	0.0523	0.0472	0.9801	0.0478	0.0453	0.0314	0.0593	0.9897	0.0549	0.046	0.0461	0.0465	0.0753	0.0391	0.0487	0.0493	0.9952	0.0677	0.069	0.0476	0.0427	0.9849
PE 40:3_796.7/104.9	0.0735	0.0188	0.0664	0.0314	0.038	0.0236	0.0282	0.0253	0.9287	0.0514	0.0417	0.0524	0.0464	>0,9999	0.0376	0.0456	0.0484	0.045	0.0451	0.0404	0.0413	0.0258	0.9922	0.026	0.0415	0.0491	0.0541	0.9995
PE 40:4_794.6/104.7	0.1926	0.1926	0.1958	0.1807	0.1921	0.1801	0.2029	0.1713	0.9969	0.1888	0.1842	0.1711	0.185	0.986	0.1905	0.173	0.1887	0.1779	0.1753	0.1719	0.1835	0.1747	0.9918	0.1906	0.1649	0.1989	0.2234	0.9697
PE 40:5_792.6/104.5	0.1718	0.1583	0.169	0.1613	0.1612	0.1613	0.1613	0.1542	0.9935	0.1627	0.1805	0.1605	0.1721	0.9969	0.1648	0.158	0.1575	0.157	0.1567	0.1642	0.1574	0.1502	0.999	0.1742	0.1681	0.1854	0.1985	0.8994
PE 40:6_790.6/103.7	0.2576	0.2511	0.2712	0.2563	0.2569	0.2642	0.2543	0.2413	0.995	0.2715	0.0686	0.2399	0.1797	0.3938	0.2699	0.2535	0.2753	0.2571	0.2688	0.2818	0.2768	0.2602	0.9864	0.2907	0.2641	0.2933	0.3275	0.8262
PE A30:1_646.5/107.2	0.0071	0.0056	0.0083	0.0131	0.0074	0.0055	0.0055	0.0096	0.9995	0.0048	0.0071	0.0081	0.0067	0.9993	0.0069	0.0077	0.0077	0.0104	0.007	0.0101	0.0056	0.0067	0.9999	0.0068	0.0092	0.059	0.0064	0.9684
PE A34:0_704.7/107.6	0.0482	0.0418	0.0448	0.0457	0.045	0.0434	0.0414	0.0435	0.9993	0.0343	0.0442	0.0445	0.0421	0.9969	0.0425	0.0375	0.0396	0.0377	0.0447	0.0522	0.0401	0.0367	0.9963	0.0576	0.0584	0.063	0.0662	0.9015
PE A34:1_702.6/107	0.1399	0.1343	0.1317	0.1356	0.1405	0.1474	0.1429	0.1394	0.9891	0.1402	0.1373	0.125	0.1433	0.9997	0.137	0.1084	0.1122	0.1033	0.1246	0.1266	0.1259	0.1064	0.9931	0.1627	0.151	0.1589	0.1629	0.672
PE A34:2_700.6/106.1	0.2301	0.1885	0.1946	0.1975	0.2022	0.1937	0.1958	0.1944	0.992	0.2006	0.196	0.1882	0.1954	0.9878	0.2431	0.2007	0.2044	0.2048	0.1914	0.1978	0.2077	0.1916	0.9454	0.1967	0.1975	0.2076	0.2163	0.9836
PE A36:1_730.6/106.7	0.0995	0.0844	0.0849	0.0793	0.0912	0.0804	0.0918	0.0959	0.9983	0.0888	0.0924	0.0901	0.0967	0.9947	0.0974	0.08	0.0852	0.0835	0.0955	0.0889	0.0898	0.0882	0.9964	0.1069	0.1095	0.0951	0.1166	0.9136
PE A36:2_728.7/105.8	0.1849	0.1696	0.1742	0.1657	0.1828	0.175	0.1742	0.1791	0.9963	0.1841	0.1788	0.171	0.1676	0.9993	0.1754	0.1649	0.1561	0.1578	0.1719	0.1696	0.1784	0.1711	0.9818	0.1725	0.1757	0.2818	0.1965	0.6787
PE A36:4_724.7/105.1	0.0568	0.0511	0.0539	0.0504	0.0598	0.0622	0.0661	0.0674	0.9755	0.0737	0.0671	0.0677	0.0721	0.9403	0.0526	0.0434	0.0493	0.0463	0.0527	0.0411	0.0562	0.0526	0.9983	0.0652	0.061	0.0697	0.0796	0.9098
PE A36:5_722.6/104.5	0.1064	0.0998	0.0942	0.1039	0.1038	0.101	0.0965	0.0981	0.9997	0.0973	0.0937	0.0949	0.1048	0.9976	0.117	0.1183	0.1128	0.1073	0.1091	0.1052	0.1119	0.1025	0.9904	0.1116	0.1057	0.1168	0.119	>0,9999
PE A38:3_754.7/105.1	0.0637	0.0473	0.0585	0.0563	0.0603	0.0663	0.0708	0.0304	>0,9999	0.0775	0.0739	0.074	0.0777	0.9244	0.0366	0.0231	0.0467	0.0465	0.0595	0.0596	0.0599	0.061	0.9032	0.0768	0.076	0.1053	0.0877	0.6178
PE A38:4_752.7/104.2	0.2138	0.2031	0.2102	0.2042	0.2344	0.2395	0.2608	0.2776	0.6591	0.274	0.2718	0.2659	0.2686	0.4652	0.1866	0.1691	0.1697	0.172	0.2106	0.2061	0.196	0.2045	0.8262	0.2562	0.2456	0.2678	0.2917	0.2053
PE A38:5_750.7/103.8	0.6585	0.6239	0.6492	0.6329	0.6862	0.6876	0.688	0.6726	0.6916	0.6932	0.6859	0.6538	0.6957	0.7085	0.6524	0.6054	0.6129	0.6083	0.6665	0.6576	0.6512	0.6259	0.8199	0.7112	0.6252	0.7119	0.7688	0.2508
PE A38:6_748.7/104.1	0.3434	0.3152	0.3342	0.3217	0.3517	0.3374	0.3605	0.3473	0.9147	0.3463	0.3541	0.3369	0.3483	0.9356	0.3384	0.3231	0.3229	0.3128	0.3533	0.3406	0.3571	0.3308	0.9083	0.3648	0.3453	0.3803	0.4245	0.5452
PE A40:2_784.6/107.3	0.1024	0.0517	0.0521	0.0422	0.0792	0.0617	0.0529	0.0491	0.9996	0.0536	0.053	0.0563	0.0529	0.986	0.1051	0.0387	0.0477	0.0494	0.055	0.049	0.0494	0.0831	0.9997	0.058	0.0913	0.0584	0.0599	0.9904
PE A40:3_782.7/105.1	0.0643	0.0585	0.0574	0.0592	0.0622	0.0611	0.0696	0.0669	0.9945	0.0655	0.0659	0.0626	0.0663	0.9942	0.0521	0.0552	0.0514	0.0503	0.0684	0.0643	0.0649	0.0604	0.9681	0.0769	0.0781	0.0742	0.0853	0.8618
PE A40:4_780.7/103.8	0.1759	0.1478	0.1689	0.1577	0.1811	0.1835	0.2015	0.1873	0.8703	0.1975	0.185	0.1949	0.195	0.8238	0.1528	0.1331	0.1394	0.1354	0.1663	0.1621	0.1582	0.1625	0.9004	0.1942	0.1819	0.2041	0.2289	0.459
PE A40:5_778.7/103.5	0.3145	0.2819	0.3061	0.3105	0.3176	0.3251	0.3203	0.3321	0.9153	0.3263	0.3347	0.3193	0.3346	0.8731	0.289	0.2681	0.2603	0.256	0.3039	0.2914	0.3007	0.2919	0.8397	0.3329	0.3144	0.3581	0.4035	0.2558
PE A40:6_776.6/103.4	0.2822	0.2851	0.2976	0.292	0.3052	0.2973	0.3226	0.3143	0.9145	0.3111	0.3307	0.3214	0.3299	0.7866	0.2788	0.2661	0.2744	0.2631	0.3091	0.3007	0.2939	0.288	0.8526	0.3168	0.3181	0.3848	0.3698	0.3142
PE A42:6_804.7/102.2	0.0278	0.0321	0.0476	0.0435	0.0283	0.0358	0.0479	0.0358	0.9999	0.0265	0.0373	0.0386	0.0439	0.9997	0.0367	0.0246	0.0278	0.0249	0.0313	0.0388	0.0208	0.0251	>0,9999	0.0431	0.042	0.0389	0.0448	0.9602
PG 32:0_721.6/91.7	0.0275	0.0426	0.0422	0.061	0.0398	0.0418	0.0393	0.085	0.986	0.0413	0.0376	0.0767	0.0461	0.9894	0.0341	0.0605	0.0476	0.119	0.0444	0.0464	0.0437	0.0491	0.9222	0.0425	0.0588	0.0628	0.2203	0.8173
PG 32:1_719.6/91.4	0.0672	0.0956	0.0917	0.1194	0.0927	0.0991	0.0991	0.1289	0.9725	0.0874	0.0829	0.1238	0.0995	0.9949	0.0917	0.1348	0.1262	0.1922	0.0926	0.1348	0.1117	0.1164	0.8983	0.0787	0.1033	0.0856	0.1734	0.8656
PG 34:0_749.6/90.7	0.0638	0.0839	0.1066	0.0895	0.0789	0.0937	0.0959	0.1291	0.9625	0.0237	0.083	0.08	0.0873	0.9379	0.081	0.1017	0.0918	0.108	0.0821	0.0873	0.0935	0.1003	0.9949	0.0851	0.108	0.0867	0.0909	0.9981
PG 34:1_747.7/90.7	1.8389	2.7225	2.4385	2.7533	2.2082	2.6689	2.8793	2.3993	0.1549	2.3019	2.4913	2.8784	2.9184	0.0008	2.4273	3.1616	3.1334	3.314	2.5427	2.8199	3.0943	3.2582	0.2842	2.3463	2.7435	2.4789	2.3931	<0,0001
PG 34:2_745.7/90.5	0.119	0.1653	0.17	0.1845	0.1399	0.1562	0.1623	0.1632	0.9961	0.1678	0.1513	0.1692	0.1634	0.9978	0.157	0.1693	0.1957	0.1904	0.1512	0.1687	0.1679	0.1694	0.9597	0.1501	0.1672	0.1481	0.1448	0.8696
PG 36:0_777.7/90.1	0.0004	0.0168	0.0079	0.0095	0.0004	0.0003	0.0014	0.0006	0.9866	0.0055	0.018	0.0015	0.0003	0.9988	0.0011	0.0094	0.0002	0.0062	0.0078	0.0057	0.0199	0.0121	0.9889	0.0022	0.1424	0.0026	0.0231	0.7338
PG 36:1_775.6/90	0.2696	0.4188	0.4215	0.4495	0.3737	0.4384	0.4931	0.4544	0.603	0.4828	0.473	0.4914	0.5028	0.1711	0.3183	0.4018	0.4167	0.4245	0.3976	0.4047	0.4631	0.4928	0.6059	0.4914	0.5435	0.5426	0.5421	0.0311
PG 36:2_773.6/90.1	0.3007	0.5199	0.4849	0.562	0.4596	0.5148	0.5562	0.3525	0.9968	0.3944	0.3597	0.5434	0.5628	0.9993	0.4367	0.5619	0.5563	0.575	0.5405	0.5389	0.5709	0.6683	0.6302	0.5293	0.6526	0.5064	0.5028	0.9507
PG 36:3_771.6/89.9	0.0608	0.1202	0.1077	0.1528	0.0946	0.1057	0.1225	0.0826	0.9829	0.1358	0.0661	0.1305	0.1225	0.9976	0.0853	0.0996	0.0602	0.0784	0.1182	0.1088	0.1043	0.1198	0.8057	0.0963	0.1329	0.1062	0.1002	0.8457
PG 36:4_769.6/88.5	0.0256	0.0715	0.0301	0.1436	0.0439	0.0431	0.0732	0.0466	0.9475	0.0881	0.0498	0.0516	0.0511	0.988	0.0394	0.0552	0.0523	0.0745	0.0453	0.0427	0.0555	0.0549	0.9929	0.0472	0.0655	0.073	0.0685	0.9855
PG 38:3_799.6/88.8	0.0747	0.145	0.1328	0.1438	0.1269	0.1042	0.1735	0.089	>0,9999	0.157	0.1449	0.174	0.1673	0.7572	0.0839	0.1018	0.119	0.1259	0.1031	0.1492	0.1438	0.1651	0.7976	0.1172	0.1502	0.1073	0.0985	0.9757
PG 38:4_797.6/88.8	0.0949	0.3546	0.1947	0.3444	0.2957	0.3286	0.2453	0.2191	0.8772	0.4065	0.2124	0.2436	0.2388	0.8474	0.1788	0.2766	0.1552	0.2613	0.2665	0.1646	0.1877	0.2057	0.9701	0.2317	0.2795	0.2374	0.2205	0.8811
PG A34:1_733.6/91.4	0.0239	0.0388	0.0374	0.0447	0.0382	0.0397	0.0364	0.047	0.9964	0.0252	0.0351	0.0425	0.0394	>0,9999	0.0307	0.0358	0.0378	0.0409	0.0374	0.0435	0.0411	0.0438	0.9943	0.0298	0.365	0.0461	0.0276	0.2798
PG A34:6_723.6/95.1	0.0357	0.0438	0.0485	0.0587	0.0382	0.0468	0.0549	0.0598	0.9977	0.0518	0.0472	0.0854	0.0637	0.9515	0.0569	0.0523	0.0579	0.0613	0.0541	0.0564	0.0637	0.0687	0.9971	0.0528	0.0773	0.0728	0.0332	0.9992
PG A36:1_761.6/90.4	0.1057	0.1603	0.1492	0.1586	0.1377	0.1641	0.1521	0.1449	0.9918	0.1379	0.1437	0.157	0.1706	0.9836	0.1468	0.1835	0.1853	0.2036	0.1456	0.1697	0.1823	0.1844	0.9814	0.1333	0.1592	0.1429	0.1358	0.7493
PI 32:1_807.7/100.5	0.032	0.0485	0.2213	0.0491	0.0519	0.0513	0.0278	0.2027	0.9961	0.0387	0.0376	0.029	0.0327	0.5663	0.0333	0.0406	0.0628	0.0331	0.0428	0.0495	0.0461	0.0455	0.9973	0.0218	0.0625	0.0266	0.0435	0.9968
PI 34:1_835.7/100	0.0776	0.1275	0.1394	0.1465	0.1524	0.1557	0.1499	0.1635	0.8019	0.1795	0.1887	0.1677	0.1641	0.5775	0.1201	0.1243	0.1393	0.1389	0.1844	0.1725	0.1591	0.1887	0.6498	0.2204	0.2103	0.2238	0.247	0.1816
PI 34:2_833.7/99.9	0.0955	0.1138	0.1112	0.1087	0.1016	0.0996	0.0799	0.0851	0.949	0.0809	0.0987	0.0912	0.0838	0.9294	0.1003	0.1012	0.1111	0.1013	0.1305	0.1354	0.1176	0.1213	0.8951	0.1711	0.1649	0.1803	0.1816	0.3675
PI 36:0_865.8/99.7	0.0011	0.0066	0.0016	0.0028	0.0014	0.0065	0.0003	0.0295	0.9914	0.0126	0.0121	0.012	0	0.992	0.0035	0.0024	0.0002	0.0243	0.0024	0.0118	0.0725	0.0003	0.9576	0.0012	0.0002	0.029	0.034	0.9845
PI 36:1_863.7/99.6	0.0789	0.0654	0.1131	0.1137	0.1299	0.1265	0.1212	0.1212	0.8093	0.1349	0.1301	0.1429	0.1289	0.7038	0.0831	0.0966	0.1033	0.106	0.1582	0.1451	0.0597	0.1715	0.7564	0.2181	0.2185	0.2342	0.2322	0.0507
PI 36:2_861.7/99.5	0.6663	0.5023	0.5246	0.4937	0.5145	0.5267	0.4247	0.4599	0.4331	0.4502	0.6737	0.4429	0.442	0.6677	0.4866	0.4845	0.4569	0.4353	0.7317	0.7807	0.5817	0.6077	0.0006	0.7985	0.8102	0.7515	0.804	<0,0001
PI 36:3_859.7/99.1	0.1851	0.1703	0.1876	0.1706	0.1802	0.1903	0.1758	0.184	0.9963	0.1943	0.2144	0.1893	0.185	0.9385	0.1569	0.1829	0.1778	0.1736	0.1935	0.2012	0.1847	0.195	0.9112	0.2057	0.2067	0.1995	0.2091	0.7997
PI 36:4_857.7/99	0.2983	0.3054	0.2933	0.3062	0.3033	0.3062	0.3008	0.315	0.9935	0.2981	0.3051	0.297	0.29	0.9977	0.3062	0.3169	0.325	0.3345	0.2857	0.289	0.283	0.2681	0.7243	0.2934	0.2835	0.3101	0.3145	0.9154
PI 38:1_891.7/98.3	0.0072	0.0158	0.0024	0.0048	0.0052	0.0024	0.0002	0.011	0.9983	0.007	0.0082	0.0097	0	0.9996	0.0035	0.0043	0.0064	0.0087	0.0079	0.0081	0.0093	0.0085	0.9984	0.0112	0.0643	0.0145	0.0037	0.9347
PI 38:2_889.7/98.3	0.1361	0.0441	0.1337	0.1257	0.1487	0.1545	0.1574	0.1376	0.7244	0.1415	0.1512	0.1439	0.16	0.729	0.1299	0.0903	0.1273	0.1377	0.1439	0.1496	0.147	0.1695	0.8131	0.1527	0.0245	0.1321	0.1573	0.9953
PI 38:3_887.7/98.1	2.1472	2.1745	2.0958	2.1699	2.3628	2.3895	2.4222	2.4136	<0,0001	2.3968	2.5374	2.3921	2.3874	<0,0001	1.9588	2.2324	2.1908	2.082	2.1325	2.2321	2.1509	2.3058	0.2162	2.0752	2.2082	1.9023	2.0276	0.4528
PI 38:4_885.7/98.1	7.976	8.2169	7.847	8.2536	8.4758	8.6031	8.7133	8.5012	<0,0001	8.4264	8.6438	8.5439	8.3672	<0,0001	7.8858	7.8329	7.9341	7.8994	7.9548	7.7145	7.7685	7.6434	0.0788	8.291	7.7211	8.1992	8.4163	<0,0001
PI 38:5_883.8/97.9	1.616	1.6048	1.5781	1.5903	1.4208	1.4939	1.3376	1.3628	0.002	1.3551	1.3397	1.3372	1.3387	<0,0001	1.6552	1.5874	1.6023	1.6461	1.5729	1.5782	1.5506	1.5034	0.3629	1.7717	1.6015	1.7651	1.8228	0.0795
PI 38:6_881.7/98	0.0695	0.0619	0.0856	0.0598	0.0545	0.0561	0.0496	0.0635	0.9634	0.053	0.0509	0.0548	0.0502	0.9411	0.0618	0.0666	0.0685	0.0675	0.0572	0.0655	0.0578	0.0537	0.9877	0.0639	0.0697	0.0651	0.0599	0.9996
PI 40:3_915.7/97.8	0.0689	0.0575	0.0569	0.0617	0.0606	0.0674	0.0614	0.0669	0.9983	0.062	0.0779	0.0721	0.0564	0.9928	0.0581	0.0797	0.0664	0.0762	0.0805	0.0945	0.0752	0.0899	0.953	0.088	0.0986	0.0908	0.0877	0.9081
PI 40:4_913.7/97.5	0.1681	0.1667	0.1679	0.1736	0.1731	0.1842	0.1799	0.1815	0.9765	0.1837	0.193	0.1801	0.1875	0.9409	0.1965	0.1876	0.1987	0.1946	0.2278	0.2172	0.2185	0.2185	0.8639	0.251	0.2388	0.2451	0.2437	0.5932
PI 40:5_911.7/97.2	0.2728	0.261	0.2601	0.2627	0.2388	0.2668	0.2578	0.244	0.9685	0.2606	0.2881	0.2317	0.258	0.9956	0.2583	0.2852	0.2746	0.2725	0.3194	0.333	0.2985	0.2972	0.7222	0.3271	0.3263	0.3254	0.3354	0.5282
PI 40:6_909.7/96.9	0.2449	0.259	0.2484	0.2606	0.2217	0.2544	0.2366	0.2233	0.9252	0.2321	0.2653	0.2338	0.2259	0.9597	0.2533	0.279	0.2775	0.2769	0.29	0.3102	0.3118	0.2926	0.831	0.3229	0.3433	0.2951	0.3069	0.6515
PI 42:2_945.5/97.8	0.0173	0.0207	0.0255	0.0323	0.0234	0.0251	0.0269	0.0328	0.998	0.0283	0.0276	0.0301	0.0225	0.9979	0.0237	0.0227	0.0274	0.0302	0.0232	0.0205	0.0249	0.0114	0.9922	0.0425	0.0325	0.0453	0.0668	0.9114
PI 42:3_943.5/97.5	0.0318	0.0551	0.0592	0.0477	0.039	0.0604	0.0412	0.0442	0.9989	0.0676	0.0581	0.0508	0.0341	0.9963	0.0403	0.0674	0.0424	0.0411	0.0368	0.04	0.0429	0.0313	0.9784	0.1001	0.0615	0.0823	0.1102	0.7064
PI 42:5_939.7/97.6	0.0121	0.0083	0.0745	0.0104	0.0121	0.0114	0.0189	0.037	0.9911	0.0136	0.0184	0.0129	0.0079	0.9643	0.0147	0.0185	0.0153	0.016	0.0137	0.0307	0.0291	0.0172	0.9907	0.0161	0.023	0.0187	0.0104	0.9998
PI A38:5_869.8/98.2	0.0595	0.0331	0.0627	0.0374	0.0277	0.0265	0.0411	0.0398	0.9572	0.0377	0.0485	0.0425	0.0334	0.9877	0.05	0.0435	0.0394	0.0516	0.0372	0.0295	0.0361	0.0372	0.9736	0.0521	0.0332	0.0394	0.0373	0.9932
PI A40:0_907.6/96.8	0.1056	0.1417	0.1474	0.1577	0.105	0.1171	0.1061	0.0955	0.8067	0.1093	0.0952	0.0972	0.0951	0.7327	0.1283	0.136	0.1526	0.1438	0.1235	0.1257	0.1283	0.1209	0.949	0.1239	0.1305	0.1225	0.1255	0.9551
PI A40:3_901.7/98.5	0.0731	0.0695	0.0657	0.0706	0.0703	0.0725	0.0759	0.0723	0.998	0.0713	0.0744	0.0806	0.0685	0.9966	0.071	0.0848	0.0884	0.0869	0.0833	0.0888	0.078	0.0928	0.9981	0.0878	0.0929	0.0705	0.0861	0.9994
PI A40:4_899.7/97.8	0.1025	0.1015	0.1033	0.111	0.1015	0.0997	0.1069	0.1019	0.9991	0.0987	0.1144	0.1051	0.1094	0.9988	0.1006	0.1114	0.1111	0.1094	0.1112	0.1155	0.122	0.1201	0.9823	0.1144	0.1286	0.1107	0.1258	0.9706
PI A40:5_897.6/97.5	0.0649	0.0704	0.0877	0.0737	0.0669	0.0711	0.0699	0.0781	0.9985	0.0715	0.0719	0.0726	0.0656	0.997	0.0665	0.0728	0.0695	0.0709	0.0777	0.0757	0.0814	0.0722	0.9899	0.0802	0.0894	0.0882	0.0925	0.9351
PI A40:6_895.7/96.8	0.0227	0.0246	0.1378	0.0229	0.0223	0.0239	0.0316	0.085	0.9733	0.0233	0.0221	0.0219	0.0254	0.841	0.0209	0.0352	0.0385	0.0274	0.0202	0.0616	0.0599	0.0256	0.9726	0.0265	0.0494	0.0329	0.0304	0.996
PS 32:0_734.5/118.2	0.0298	0.025	0.0231	0.0263	0.0239	0.018	0.016	0.0134	0.9858	0.0127	0.0158	0.0131	0.0143	0.9697	0.0473	0.0527	0.0344	0.0432	0.0306	0.0321	0.0294	0.0295	0.9585	0.0298	0.033	0.0339	0.0211	0.9529
PS 34:0_762.6/117	0.1673	0.1537	0.1214	0.1463	0.1262	0.1152	0.0927	0.0918	0.7122	0.0871	0.0978	0.0696	0.1047	0.5189	0.2971	0.2877	0.2552	0.2688	0.2066	0.1984	0.1869	0.1899	0.2724	0.1962	0.2134	0.1916	0.1447	0.2068
PS 34:1_760.6/116.4	0.593	0.4801	0.42	0.4522	0.5003	0.4135	0.3726	0.3908	0.4151	0.4169	0.4043	0.3917	0.5239	0.579	0.6768	0.6086	0.574	0.5889	0.5715	0.5459	0.501	0.5174	0.3025	0.5663	0.5604	0.5362	0.5677	0.5452
PS 34:2_758.6/116.1	0.0617	0.05	0.0459	0.0451	0.0486	0.0463	0.0418	0.0421	0.9925	0.0448	0.0446	0.045	0.0458	0.9933	0.0725	0.0648	0.0668	0.0627	0.0607	0.0539	0.0528	0.0508	0.9686	0.0531	0.0556	0.0472	0.0465	0.9456
PS 36:0_790.6/115.5	0.2631	0.229	0.2055	0.2104	0.2348	0.1969	0.2115	0.2384	0.9908	0.2375	0.2141	0.1882	0.239	0.9888	0.2368	0.2189	0.1967	0.2091	0.2327	0.2336	0.2198	0.2201	0.9733	0.2177	0.2287	0.2086	0.1828	0.9924
PS 36:1_788.6/115.4	10.3194	8.3076	7.5279	7.9745	9.6677	8.1998	8.0593	8.1716	0.9874	8.7592	8.7806	8.178	8.4573	0.9728	9.101	8.1631	7.4936	7.7432	9.0793	8.5258	7.9234	8.5129	<0,0001	8.0719	8.302	7.1531	6.033	<0,0001
PS 36:2_786.6/115.1	0.7509	0.5822	0.5468	0.5686	0.6598	0.5884	0.5455	0.5576	0.8837	0.581	0.5837	0.5603	0.5843	0.7785	0.742	0.6768	0.6079	0.6167	0.6608	0.6037	0.5957	0.6325	0.7415	0.5938	0.6193	0.5245	0.4677	0.108
PS 38:1_816.6/114.5	0.2805	0.2193	0.199	0.213	0.2689	0.2191	0.2164	0.2186	0.9983	0.2459	0.2429	0.2274	0.2352	0.9795	0.2538	0.2213	0.2112	0.2054	0.2568	0.2331	0.2216	0.2382	0.9556	0.2225	0.2348	0.2031	0.1838	0.9699
PS 38:2_814.6/113.9	0.4569	0.3444	0.3519	0.3527	0.4537	0.383	0.348	0.3702	0.9688	0.3994	0.3887	0.3712	0.3832	0.9824	0.4029	0.3475	0.3175	0.3116	0.4305	0.3764	0.3637	0.3886	0.6568	0.3823	0.3782	0.3284	0.2993	0.999
PS 38:3_812.6/113.4	0.556	0.4221	0.4072	0.4212	0.5029	0.4299	0.4091	0.4094	0.9606	0.437	0.4111	0.4077	0.4054	0.7617	0.5482	0.467	0.4261	0.4286	0.5037	0.4567	0.4371	0.4152	0.9568	0.4743	0.4714	0.4519	0.4018	0.9352
PS 38:4_810.6/112.9	0.5888	0.4409	0.435	0.4357	0.4711	0.4028	0.3802	0.4038	0.4828	0.4103	0.4002	0.3918	0.3929	0.3263	0.5604	0.4574	0.4316	0.42	0.4289	0.3927	0.3675	0.3498	0.2654	0.4418	0.391	0.4263	0.3932	0.5469
PS 38:5_808.6/113.2	0.0748	0.0617	0.0573	0.0602	0.0596	0.0574	0.0508	0.052	0.9846	0.0553	0.0498	0.0526	0.0477	0.9693	0.0862	0.0533	0.0688	0.0647	0.0615	0.0551	0.0529	0.0508	0.9632	0.0636	0.0535	0.0649	0.0543	0.9819
PS 40:2_842.6/112.8	0.1692	0.139	0.1215	0.1262	0.1584	0.1429	0.1377	0.1329	0.9966	0.1463	0.1327	0.1401	0.1448	0.9991	0.1159	0.1492	0.1427	0.1127	0.1851	0.1688	0.1724	0.1696	0.6695	0.048	0.1253	0.1548	0.1212	0.934
PS 40:3_840.6/112.4	0.9395	0.6981	0.6993	0.7059	0.8711	0.7447	0.7193	0.7216	0.9974	0.7797	0.7645	0.7625	0.7595	0.9928	0.7925	0.7288	0.7233	0.6992	0.8086	0.748	0.7205	0.7572	0.8959	0.7229	0.7135	0.7124	0.6213	0.6745
PS 40:4_838.6/112.5	2.4175	1.8762	1.8043	1.8217	2.1392	1.878	1.7621	1.8105	0.2742	1.9085	1.8282	1.7779	1.8949	0.0562	2.1476	1.8927	1.759	1.7682	1.8467	1.7575	1.6219	1.7035	0.0119	1.5679	1.5711	1.4945	1.3216	<0,0001
PS 40:5_836.6/112.2	1.2735	1.0254	0.9802	1.0061	1.1294	0.9805	0.9215	0.9504	0.3304	1.0029	0.9469	0.9378	0.97	0.1245	1.24	1.0326	0.9661	0.9729	1.0618	0.9368	0.8909	0.9081	0.1345	0.9403	0.9388	0.9236	0.7815	0.0136
PS 40:6_834.6/112.2	2.2249	1.7427	1.641	1.6516	1.8516	1.5991	1.5044	1.4957	0.0012	1.5931	1.5487	1.4905	1.5559	<0,0001	2.1125	1.8573	1.7338	1.7096	1.9331	1.7267	1.6728	1.7085	0.1921	1.7427	1.7636	1.58	1.381	0.0001
PS 42:4_866.6/111.6	0.1971	0.1417	0.1435	0.1567	0.1774	0.1541	0.1551	0.1517	>0,9999	0.1592	0.1661	0.1533	0.1629	>0,9999	0.163	0.156	0.1574	0.1641	0.1602	0.1615	0.1619	0.1756	0.9953	0.1284	0.1481	0.1295	0.0287	0.5798
PS 42:5_864.6/111.6	0.1588	0.1379	0.132	0.1342	0.1614	0.1376	0.1388	0.1461	0.9942	0.1484	0.1456	0.1453	0.1509	0.9902	0.1419	0.1297	0.1426	0.1403	0.1351	0.1269	0.1348	0.1433	0.9972	0.1179	0.1163	0.1304	0.1103	0.9183
PS 42:6_862.5/111.6	0.247	0.1952	0.1922	0.1877	0.2277	0.2029	0.2262	0.2108	0.973	0.2074	0.2032	0.2102	0.2226	0.994	0.1989	0.1944	0.1996	0.1952	0.2029	0.1998	0.1936	0.2049	0.9977	0.1682	0.1799	0.185	0.1778	0.923
PS 42:7_860.5/111.3	0.0495	0.085	0.0569	0.0728	0.0522	0.0874	0.0321	0.0731	0.995	0.0692	0.0585	0.0637	0.033	0.9792	0.16	0.0835	0.0875	0.0391	0.0704	0.0565	0.0465	0.033	0.7041	0.0367	0.0336	0.0518	0.0585	0.6278
PS 44:10_882.5/110.3	0.0843	0.086	0.0918	0.0847	0.0736	0.0652	0.0538	0.0609	0.8922	0.0539	0.0505	0.0497	0.0583	0.7915	0.0968	0.0844	0.0891	0.0843	0.0646	0.0651	0.0622	0.0545	0.8553	0.0507	0.0466	0.0519	0.0426	0.7067
PS 44:3_896.4/112	0.0187	0.0208	0.0249	0.024	0.0195	0.0194	0.0228	0.0217	0.9997	0.023	0.0252	0.0213	0.023	0.9997	0.0245	0.0188	0.0207	0.0206	0.0223	0.0188	0.02	0.014	0.9988	0.0295	0.0221	0.0499	0.0634	0.9169
PS 44:6_890.6/110.3	0.1011	0.0889	0.0852	0.0893	0.085	0.0815	0.0763	0.0736	0.9699	0.0689	0.0747	0.0785	0.0848	0.9572	0.0913	0.0946	0.0944	0.097	0.0703	0.0684	0.0701	0.0785	0.897	0.0496	0.0557	0.05	0.0405	0.6515
PS 44:7_888.5/110.5	0.1359	0.13	0.1314	0.1437	0.151	0.1421	0.1007	0.1002	0.9712	0.1255	0.0919	0.1305	0.1149	0.9228	0.1859	0.1574	0.142	0.1277	0.1197	0.1126	0.1119	0.1197	0.7462	0.0655	0.0762	0.0805	0.074	0.2934
PS 44:8_886.5/110.5	0.1777	0.1599	0.1716	0.0594	0.1528	0.1344	0.1416	0.1515	0.9982	0.1677	0.1421	0.1646	0.1166	0.9935	0.1583	0.187	0.1582	0.1664	0.1248	0.1577	0.1649	0.1595	0.9478	0.1436	0.1449	0.1181	0.1122	0.7404
PS 44:9_884.5/110.3	0.2273	0.2016	0.1982	0.1985	0.1661	0.1714	0.1549	0.1482	0.6475	0.1489	0.1534	0.1534	0.1597	0.574	0.2362	0.2531	0.2443	0.2474	0.1668	0.1865	0.1769	0.192	0.4312	0.1342	0.1542	0.121	0.1113	0.0875
PS A36:1_774.6/116.4	0.2473	0.2093	0.1745	0.1778	0.2315	0.2055	0.1642	0.0975	0.8535	0.1998	0.2036	0.199	0.189	0.996	0.2575	0.2456	0.2227	0.2264	0.2481	0.2287	0.2238	0.2384	0.9976	0.2285	0.2341	0.203	0.1725	0.8407
PS A38:1_802.6/118	0.3983	0.3338	0.2943	0.3391	0.4002	0.3369	0.3268	0.3255	0.9925	0.3613	0.3543	0.3407	0.3482	0.9801	0.3511	0.3479	0.312	0.3202	0.3655	0.3557	0.3204	0.3515	0.9496	0.2921	0.3255	0.2722	0.1915	0.455
PS A38:2_800.7/114.7	0.0939	0.0393	0.0425	0.0405	0.0423	0.0469	0.0386	0.0519	0.9825	0.0389	0.0343	0.0423	0.0393	0.9515	0.0205	0.0408	0.0471	0.045	0.0479	0.052	0.0468	0.0446	0.9807	0.0461	0.0524	0.0389	0.0328	0.9962
PS A40:3_826.6/113.1	0.2015	0.1477	0.1505	0.1529	0.1869	0.1598	0.151	0.1533	>0,9999	0.1709	0.1597	0.1583	0.1558	0.9991	0.1757	0.1526	0.1446	0.1415	0.1725	0.1584	0.148	0.162	0.9905	0.159	0.1657	0.1494	0.1446	0.9997
PS A40:4_824.6/112.9	0.1652	0.1216	0.1247	0.1219	0.137	0.1214	0.1193	0.1066	0.9686	0.1175	0.1178	0.1117	0.1179	0.9401	0.1508	0.1287	0.1242	0.1148	0.1167	0.1026	0.0981	0.1079	0.8901	0.108	0.1011	0.1028	0.0919	0.8392
PS A42:6_848.3/117.1	0.048	0.0615	0.0705	0.0728	0.0425	0.0612	0.0632	0.0606	0.9916	0.0629	0.0598	0.0494	0.0435	0.9819	0.0537	0.0487	0.0522	0.0607	0.038	0.0507	0.0599	0.0493	0.9959	0.0766	0.0649	0.0909	0.0877	0.8635
PS A42:7_846.3/118.2	0.0663	0.1112	0.1457	0.1479	0.0925	0.1325	0.1477	0.1335	0.9838	0.138	0.1222	0.1434	0.1299	0.95	0.1078	0.1114	0.129	0.1392	0.1147	0.1079	0.1184	0.0933	0.9626	0.1479	0.1444	0.1907	0.2055	0.5936
SM d18:0;16:0_705.6/194.8	0.1398	0.1389	0.1381	0.3222	0.1344	0.1354	0.1394	0.1485	0.6583	0.1402	0.1386	0.0951	0.1384	0.5269	0.1223	0.1306	0.133	0.0017	0.1408	0.1383	0.1553	0.1479	0.6124	0.1232	0.1428	0.3437	0.1295	0.2261
SM d18:1;14:0_675.5/197.4	0.1594	0.1745	0.1857	0.1818	0.1508	0.1513	0.1766	0.1706	0.9648	0.1248	0.1571	0.1592	0.1841	0.9265	0.1545	0.1575	0.1882	0.1777	0.162	0.1949	0.1703	0.1919	0.9773	0.1304	0.1395	0.1865	0.1727	0.9683
SM d18:1;16:0_703.6/195.1	3.2059	3.697	3.2795	3.1996	3.6027	3.6995	3.45	3.4875	0.0006	3.3159	3.6264	3.4144	3.7028	0.0078	3.1046	3.5364	3.2242	3.3609	3.7337	3.9813	3.5016	3.7464	<0,0001	2.9513	3.5075	2.4813	2.1406	<0,0001
SM d18:1;16:1_701.6/195.4	0.2438	0.2987	0.2946	0.2852	0.2619	0.2373	0.3111	0.2696	0.9765	0.2318	0.2388	0.2873	0.2767	0.904	0.2538	0.2567	0.3016	0.2774	0.2649	0.2634	0.3154	0.2665	0.9942	0.2122	0.2444	0.2452	0.2178	0.6858
SM d18:1;16:3_697.6/197.7	0.0718	0.1051	0.1172	0.1091	0.0923	0.1046	0.1082	0.1067	0.999	0.105	0.0863	0.116	0.097	>0,9999	0.0821	0.1109	0.0992	0.1208	0.1009	0.1146	0.1122	0.1142	0.9888	0.115	0.1002	0.0974	0.1213	0.9941
SM d18:1;18:0_731.6/192.9	1.7445	2.082	1.7794	1.7286	2.0312	2.127	2.0146	1.9521	0.0016	1.9918	2.1019	1.933	2.0482	0.0033	1.9438	2.1591	1.9171	1.9856	2.4502	2.4921	2.1495	2.3363	<0,0001	1.8353	2.1984	1.6736	1.477	0.0009
SM d18:1;18:1_729.6/193	0.4338	0.562	0.5532	0.4885	0.4932	0.4986	0.5388	0.4937	0.9977	0.4653	0.4647	0.5073	0.5137	0.9065	0.513	0.5117	0.5767	0.5274	0.5581	0.5425	0.6474	0.5497	0.6887	0.4754	0.536	0.4624	0.4695	0.6396
SM d18:1;18:2_727.6/195.4	0.0272	0.0359	0.0522	0.0382	0.0235	0.0285	0.0457	0.0579	>0,9999	0.0341	0.037	0.0555	0.0303	0.9999	0.0228	0.0167	0.053	0.0293	0.0248	0.0288	0.0659	0.0405	0.9804	0.0328	0.009	0.1107	0.0656	0.8832
SM d18:1;18:3_725.6/195.5	0.2999	0.3759	0.7375	0.6404	0.3406	0.467	0.7664	0.7659	0.3703	0.5128	0.4141	0.8316	0.6656	0.2016	0.3562	0.43	0.7755	0.6507	0.4048	0.377	0.7482	0.6629	0.9949	0.5718	0.5487	0.719	0.7854	0.1362
SM d18:1;18:4_723.2/195.3	0.0563	0.0592	0.1461	0.0948	0.05	0.0669	0.1089	0.0965	0.9847	0.0653	0.0734	0.1196	0.111	0.9978	0.0588	0.0501	0.1041	0.0918	0.0497	0.0562	0.0921	0.0901	0.9962	0.0648	0.0729	0.0635	0.0838	0.9947
SM d18:1;18:4_723.7/195.4	0.0791	0.1102	0.1206	0.138	0.0815	0.0847	0.1637	0.1326	0.9972	0.1213	0.0732	0.1614	0.1488	0.9583	0.0611	0.0831	0.1519	0.1462	0.0734	0.0886	0.1741	0.1091	0.9999	0.1095	0.1092	0.1602	0.1455	0.9134
SM d18:1;20:3_753.7/192.8	0.1119	0.1893	0.4401	0.344	0.177	0.195	0.4505	0.4366	0.6803	0.2368	0.2322	0.4531	0.3709	0.5813	0.2014	0.191	0.443	0.392	0.181	0.1876	0.4498	0.3994	0.9988	0.2831	0.2672	0.4623	0.4822	0.4088
SM d18:1;20:4_751.3/192.8	0.0196	0.0342	0.0359	0.0592	0.0182	0.0405	0.0618	0.0476	0.9951	0.0405	0.0284	0.0385	0.004	0.9816	0.0277	0.0372	0.029	0.076	0.0283	0.0026	0.0691	0.0609	0.9989	0.0325	0.044	0.0396	0.0147	0.9795
SM d18:1;20:4_751.7/193.2	0.0591	0.0754	0.2048	0.1116	0.0677	0.0739	0.1073	0.116	0.9075	0.0875	0.0817	0.2143	0.1555	0.9032	0.087	0.0834	0.2098	0.1807	0.0871	0.078	0.204	0.1325	0.9536	0.1026	0.0966	0.212	0.1787	0.9886
SM d18:1;24:1_813.7/188	2.0337	2.5645	2.0692	1.9926	2.4335	2.513	2.2597	2.1465	0.0064	2.3756	2.3428	2.2114	2.3141	0.025	2.0155	2.2479	2.0771	2.0247	2.2092	2.4117	2.1375	2.1365	0.0428	1.5862	1.8773	1.376	1.3185	<0,0001
SM d18:1;24:2_811.7/187.8	0.4541	0.649	0.4257	0.3931	0.546	0.5148	0.4279	0.4312	>0,9999	0.2896	0.4434	0.2718	0.4329	0.0731	0.4499	0.4741	0.4304	0.4128	0.2505	0.5095	0.4546	0.3859	0.6952	0.3214	0.3961	0.156	0.1636	0.0034
SM d18:1;26:1-OH_857.5/192.9	0.008	0.0098	0.0233	0.0135	0.0054	0.0001	0.0088	0.0129	0.9901	0.0073	0.0047	0.007	0.0002	0.9836	0.0022	0.0024	0.0149	0.006	0.0062	0.0019	0.0139	0.0195	0.9965	0.0045	0.0096	0.0287	0.0229	0.9784
SM d18:1;26:4_835.7/187.8	0.1833	0.2868	0.6227	0.4951	0.1769	0.3086	0.6345	0.5926	0.8171	0.3614	0.3167	0.6327	0.5417	0.424	0.2557	0.2945	0.6332	0.5202	0.2793	0.263	0.5836	0.5148	0.948	0.3409	0.3566	0.4853	0.4872	0.9848
SM d18:1;26:4-OH_851.7/188	0.12	0.141	0.2454	0.2108	0.1244	0.1635	0.2669	0.2516	0.9009	0.1595	0.1457	0.2686	0.2392	0.8868	0.1507	0.14	0.2586	0.2271	0.133	0.1299	0.2452	0.2365	0.9864	0.1598	0.1602	0.167	0.176	0.8425
SM d18:1;26:5_833.3/187.9	0.0532	0.0797	0.0916	0.116	0.0864	0.0866	0.111	0.1282	0.9346	0.0993	0.0896	0.1632	0.1255	0.7842	0.0693	0.0826	0.1015	0.1164	0.0748	0.0699	0.1568	0.1082	0.9787	0.0721	0.0847	0.0991	0.097	0.9961
SM m18:0;16:0_689.6/196.3	0.1501	0.1967	0.1712	0.1419	0.1806	0.1759	0.1844	0.1872	0.9406	0.1561	0.1762	0.1769	0.1914	0.9783	0.1607	0.1783	0.1681	0.1699	0.166	0.1813	0.1774	0.1914	0.9795	0.1574	0.1668	0.1258	0.1617	0.9441
SM m18:0;18:0_717.6/193.8	0.1708	0.1992	0.1922	0.2112	0.1869	0.1992	0.1878	0.1784	0.9941	0.1887	0.1928	0.1935	0.1977	>0,9999	0.1832	0.1914	0.2032	0.1885	0.21	0.2156	0.217	0.1975	0.9293	0.1965	0.1952	0.23	0.153	0.999
SM m18:0;18:1_715.7/195.1	0.035	0.0358	0.0405	0.0505	0.0375	0.04	0.0584	0.0471	0.9941	0.0355	0.038	0.0463	0.0453	0.9999	0.0338	0.0357	0.0414	0.0441	0.0334	0.0379	0.0463	0.0472	0.9987	0.0365	0.0295	0.0646	0.0425	0.9955
SM m18:0;18:3_711.6/196.8	0.0393	0.0559	0.0859	0.088	0.049	0.0613	0.0796	0.0804	>0,9999	0.0625	0.0509	0.0771	0.0655	0.9977	0.0462	0.0536	0.0726	0.0791	0.0556	0.0459	0.0636	0.0636	0.993	0.0834	0.0597	0.1081	0.104	0.8661
SM m18:0;20:2_741.6/195.3	0.1372	0.1463	0.327	0.2587	0.1262	0.1691	0.328	0.3001	0.962	0.1711	0.1767	0.3289	0.2882	0.887	0.1591	0.1583	0.3315	0.2701	0.1456	0.1376	0.3323	0.2915	0.998	0.2021	0.1918	0.3053	0.2696	0.9671
SM m18:0;24:0_801.7/188.2	0.1206	0.1492	0.1188	0.1215	0.1508	0.1579	0.1442	0.1331	0.927	0.1298	0.1452	0.1404	0.145	0.9673	0.1212	0.1276	0.1264	0.1273	0.1234	0.143	0.1247	0.1165	0.9996	0.0963	0.1092	0.0914	0.0852	0.8246
SM m18:0;24:1_799.7/188.6	0.1875	0.2494	0.1914	0.204	0.2205	0.2241	0.2215	0.2102	0.9747	0.2067	0.2156	0.2224	0.217	0.9886	0.1898	0.2053	0.2279	0.2035	0.2088	0.2123	0.2121	0.2131	0.9947	0.1494	0.162	0.1559	0.1407	0.5428
SM t18:0;16:0-OH_737.2/194.2	0.0319	0.0405	0.0672	0.0728	0.0281	0.0433	0.0766	0.0638	>0,9999	0.0461	0.053	0.0754	0.0745	0.9824	0.0443	0.0405	0.0707	0.0639	0.0455	0.0317	0.0769	0.0716	0.9994	0.047	0.0444	0.067	0.0774	0.9963
SM t18:0;22:3-OH_815.7/187.8	0.3222	0.4204	0.3453	0.3584	0.3944	0.393	0.3811	0.4046	0.8117	0.3956	0.3794	0.3935	0.4245	0.7578	0.3186	0.3623	0.3645	0.3594	0.3616	0.3796	0.361	0.3848	0.9132	0.2836	0.3342	0.3272	0.3586	0.872
